# Supplementary material for: Comparative Genomics of Clostridium perfringens Reveals Patterns of Host-Associated Phylogenetic Clades and Virulence Factors
Source: Front Microbiol. 2021 Jun 9;12:649953. doi: 10.3389/fmicb.2021.649953 (PMC8220089; doi:10.3389/fmicb.2021.649953)
Supplement: Supplementary file 1 [file Table_1.xlsx]

## Sheet: Supp. Table 1
Supplementary Table 1. Strain metadata, assembly and annotation statistics, and virulence gene profiles are shown. The number of coding sequences was determined from Prokka annotations. The toxinotypes were determined from the BLASTp virulence factor presence. Beta2 toxins were classified by sequence variant as well as signal peptide presence.
Assembly	Accession	Category	Host (or source, if known)	Associated Disease a	Contigs	Length (bp)	GC (%)	N50 (bp)	L50 (bp)	Genes	Toxinotype	plc-ATCC13124-CPF_0042	cpb-ATCC3626	cpb2-various	cpb2 classification	etx-JGS1721	Ia + Ib-JGS1987	enterotoxin-CAA50691.1	netB-A8ULG6_CLOPF	netE-JFP718	netF-A0A0D3QGV4_CLOPF	netG-JFP718	pfoA-ATCC13124-CPF_0156	alveolysin-CHD16264R	tpeL-A2PYQ6_CLOPF	becA+becB	colA-ATCC13124-CPF_0166	ccp-CHD9216R	nanH-ATCC13124-CPF_0985	nanI-ATCC13124-CPF_0721	nanJ-ATCC13124-CPF_0532	nagH-ATCC13124-CPF_0184	nagI_str13_Q8XM09_CLOPE	nagJ-ATCC13124-CPF_1442	nagK_str13_Q8XKW3_CLOPE	nagL_str13_Q8XK80_CLOPE
11	GCF_003181895.1	Avian	Gallus gallus	Healthy	35	3197244	28.1	206922	5	2818	A	1	0	0	-	0	0	0	0	0	0	0	1	0	0	0	1	1	1	1	1	1	1	1	1	1
13	GCF_000009685.1	Environmental	Soil	Gas gangrene	2	3085740	28.5	3031430	1	2729	A	1	0	1	C2	0	0	0	0	0	0	0	1	0	0	0	1	1	0	1	1	1	1	1	1	1
37	GCF_003181575.1	Avian	Gallus gallus	NE	74	3481068	28.1	242998	3	3110	G	1	0	1	A1	0	0	0	1	0	0	0	1	0	0	0	1	1	1	1	1	1	1	1	1	1
48	GCF_003181555.1	Avian	Gallus gallus	NE	33	3250386	28	245313	4	2896	A	1	0	1	C2-tr	0	0	0	0	0	0	0	1	0	0	0	1	1	1	1	1	1	1	1	1	0
67	GCF_003181535.1	Avian	Gallus gallus	NE	48	3448290	28.1	449346	2	3113	G	1	0	1	A1	0	0	0	1	0	0	0	1	0	0	0	1	1	1	1	1	1	1	1	1	1
1001175st1_F9	GCF_005844665.1	Human	Human	–	79	2931950	27.8	58708	10	2664	A	1	0	1	N1	0	0	0	0	0	0	0	0	0	0	0	1	1	1	1	0	0	0	0	0	0
1207_CPER	GCF_001052445.1	Human	Human	ICU Patient	95	3207161	28.1	85634	11	2825	A	1	0	0	-	0	0	0	0	0	0	0	1	0	0	0	1	1	1	1	1	1	1	1	1	0
13/0815-C	GCF_004329675.1	Ruminant	Llama	Sudden death	30	3647490	27.8	2028821	1	3345	A	1	0	0	-	0	0	0	0	0	0	0	1	0	0	0	1	1	1	1	0	1	1	1	1	0
13/0815-D	GCF_004329605.1	Ruminant	Llama	Sudden death	30	3205812	28.2	1823696	1	2816	A	1	0	0	-	0	0	0	0	0	0	0	1	0	0	0	1	1	1	1	1	1	1	1	1	1
13/0816-B	GCF_004329615.1	Ruminant	Llama	Sudden death	29	3271477	28.1	2007107	1	2915	A	1	0	0	-	0	0	0	0	0	0	0	1	0	0	0	1	1	1	1	1	1	1	1	1	1
13/0847-D	GCF_004329595.1	Ruminant	Llama	Sudden death	34	3326446	28.1	1067129	2	2960	A	1	0	0	-	0	0	0	0	0	0	0	1	0	0	0	1	1	1	1	1	1	1	1	1	1
2016TE7641_69	GCF_003628405.2	Avian	Turkey	–	15	3228139	28.4	448963	2	2852	A	1	0	0	-	0	0	0	0	0	0	0	1	0	0	0	1	1	1	1	1	1	1	1	1	0
2789STDY5608889	GCF_001406415.1	Human	Human	Healthy	48	3321076	28.1	2127284	1	2924	A	1	0	1	A1	0	0	0	0	0	0	0	1	0	0	0	1	1	1	1	1	1	1	1	1	1
4928STDY7387889	GCF_902166025.1	Human	Human	–	19	3330548	28.2	1861412	1	2977	A	1	0	1	A1	0	0	0	0	0	0	0	0	0	0	0	1	1	1	1	1	1	1	1	1	1
4928STDY7387898	GCF_902166005.1	Human	Human	–	50	3129604	28.1	177402	7	2764	A	1	0	0	-	0	0	0	0	0	0	0	0	0	0	0	1	1	1	1	0	1	1	1	0	1
4928STDY7387917	GCF_902166095.1	Human	Human	–	75	3245497	28.2	130984	6	2880	A	1	0	1	C2	0	0	0	0	0	0	0	1	0	0	0	1	1	1	1	1	1	0	1	1	0
4928STDY7387926	GCF_902166135.1	Human	Human		43	3205563	28.2	228710	5	2825	A	1	0	0	-	0	0	0	0	0	0	0	1	0	0	0	1	1	1	1	1	1	1	1	1	1
79385-1	GCF_004116255.1	Food	Food	–	115	2780084	28	54539	14	2519	F	1	0	0	-	0	0	1	0	0	0	0	0	0	0	0	1	1	1	0	0	0	0	0	0	0
79385-2	GCF_004116045.1	Food	Food	–	117	2760286	27.9	60447	15	2504	F	1	0	0	-	0	0	1	0	0	0	0	0	0	0	0	1	1	1	0	0	0	0	0	0	0
79385-3	GCF_004116125.1	Food	Food	–	106	2778860	28	60885	13	2517	F	1	0	0	-	0	0	1	0	0	0	0	0	0	0	0	1	1	1	0	0	0	0	0	0	0
79385-4	GCF_004116135.1	Food	Food	–	164	2765753	28	38155	19	2510	F	1	0	0	-	0	0	1	0	0	0	0	0	0	0	0	1	1	1	0	0	0	0	0	0	0
79385-5	GCF_004116145.1	Food	Food	–	120	2778899	27.9	53135	15	2520	F	1	0	0	-	0	0	1	0	0	0	0	0	0	0	0	1	1	1	0	0	0	0	0	0	0
79385-6	GCF_004116165.1	Food	Food	–	114	2782886	27.9	60885	13	2526	F	1	0	0	-	0	0	1	0	0	0	0	0	0	0	0	1	1	1	0	0	0	0	0	0	0
79385-7	GCF_004116155.1	Food	Food	–	101	2782436	27.9	61115	13	2523	F	1	0	0	-	0	0	1	0	0	0	0	0	0	0	0	1	1	1	0	0	0	0	0	0	0
83921_1_2	GCF_004116225.1	Human	Human	Necrotizing Enterocolitis	100	2781080	27.9	60885	13	2522	F	1	0	0	-	0	0	1	0	0	0	0	0	0	0	0	1	1	1	0	0	0	0	0	0	0
83921_3_3	GCF_004116235.1	Human	Human	Necrotizing Enterocolitis	117	2785440	27.9	60447	14	2529	F	1	0	0	-	0	0	1	0	0	0	0	0	0	0	0	1	1	1	0	0	0	0	0	0	0
83921_3_4	GCF_004115725.1	Human	Human	Necrotizing Enterocolitis	103	2777937	27.9	59675	13	2518	F	1	0	0	-	0	0	1	0	0	0	0	0	0	0	0	1	1	1	0	0	0	0	0	0	0
96-7415	GCF_003181815.1	Avian	Gallus gallus	NE	48	3383570	27.9	244647	4	3054	A	1	0	0	-	0	0	0	0	0	0	0	1	0	0	0	1	1	1	1	1	1	1	1	1	1
98.78718-2	GCF_003181795.1	Avian	Gallus gallus	NE	55	3608029	28	242624	5	3324	G	1	0	1	A1	0	0	0	1	0	0	0	1	0	0	0	1	1	1	1	1	1	1	1	1	0
a508.17	GCF_900604525.1	Ruminant	Bovine	Enterotoxemia	120	3476899	28	67577	13	3085	E	1	0	0	-	0	1	1	0	0	0	0	1	1	0	0	1	1	1	1	1	1	1	1	1	1
a515.17	GCF_900604545.1	Human	Human	Food poisoning	116	3587818	28.1	81525	13	3283	E	1	0	1	A1-tr	0	1	1	0	0	0	0	1	1	0	0	1	1	1	1	1	1	1	1	1	1
AF30-3	GCF_003475625.1	Human	Human	–	49	3402500	28	132910	7	3045	A	1	0	0	-	0	0	0	0	0	0	0	0	0	0	0	1	1	1	1	1	1	1	1	1	0
An185	GCF_002160285.1	Avian	Gallus gallus	Healthy	71	3254381	28	121401	9	2913	A	1	0	0	-	0	0	0	0	0	0	0	1	0	0	0	1	1	1	0	1	1	1	1	0	0
An68	GCF_002161405.1	Avian	Gallus gallus	Healthy	47	3263985	28	142353	7	2918	A	1	0	0	-	0	0	0	0	0	0	0	1	0	0	0	1	1	1	0	1	1	1	1	0	1
ATCC 13124	GCF_000013285.1	Human	Human	Gas Gangrene	1	3256683	28.4	3256683	1	2879	A	1	0	0	-	0	0	0	0	0	0	0	1	0	0	0	1	1	1	1	1	1	1	1	1	0
ATCC 3626	GCF_000171155.1	Ruminant	Lamb		98	3896305	28.4	88742	12	3489	B	1	1	1	A1	1	0	0	0	0	0	0	1	0	1	0	1	1	1	1	1	1	1	1	1	1
BSD2780061688st3_G3	GCF_005844105.1	Human	Human	–	22	3324331	28.1	1966772	1	2977	A	1	0	1	A1	0	0	0	0	0	0	0	1	0	0	0	1	1	1	1	1	1	1	1	1	0
BzA	GCF_003075475.1	Ruminant	Late Pleistocene steppe bison	–	64	3282838	28.2	154353	6	2934	A	1	0	0	-	0	0	0	0	0	0	0	1	0	0	0	1	1	1	1	1	1	1	1	1	1
CBA7123	GCF_002355795.1	Human	Human	–	2	3135010	28.5	3088370	1	2794	A	1	0	1	A1	0	0	0	0	0	0	0	1	0	0	0	0	1	1	1	0	0	0	0	0	0
CHD10455P	JAENRO000000000	Avian	Gallus gallus	NE	68	3551522	27.9	364988	4	3236	G	1	0	1	A1	0	0	0	1	0	0	0	1	0	1	0	1	1	1	1	1	1	1	1	1	0
CHD10460P	JAENRN000000000	Avian	Gallus gallus	NE	121	3682598	27.8	546059	3	3381	G	1	0	1	A1	0	0	0	1	0	0	0	1	0	1	0	1	1	1	1	1	1	1	1	1	1
CHD10463P	JAENRM000000000	Avian	Gallus gallus	NE	31	3359834	28.2	2088101	1	2994	A	1	0	1	A1	0	0	0	0	0	0	0	1	0	0	0	1	1	1	1	1	1	1	1	1	1
CHD10480P	JAENRL000000000	Avian	Gallus gallus	NE	50	3651102	27.9	411165	3	3368	G	1	0	1	A1	0	0	0	1	0	0	0	1	0	1	0	1	1	1	1	1	1	1	1	1	1
CHD10481P	JAENRK000000000	Avian	Gallus gallus	NE	30	3358907	28.2	2088101	1	2994	A	1	0	1	A1	0	0	0	0	0	0	0	1	0	0	0	1	1	1	1	1	1	1	1	1	1
CHD10486P	JAENRJ000000000	Avian	Gallus gallus	NE	62	3442935	28.2	526892	2	3077	A	1	0	1	A1	0	0	0	0	0	0	0	1	0	0	0	1	1	1	1	1	1	1	1	1	1
CHD12845P	JAENRI000000000	Avian	Gallus gallus	NE	79	3616715	28.1	2114675	1	3302	G	1	0	1	A1	0	0	0	1	0	0	0	1	0	1	0	1	1	1	1	1	1	1	1	1	1
CHD15809P	JAENRH000000000	Avian	Gallus gallus	NE	42	3605388	27.9	281705	4	3297	G	1	0	1	A1	0	0	0	1	0	0	0	1	0	0	0	1	1	1	1	1	1	1	1	1	0
CHD15813P	JAENRG000000000	Avian	Gallus gallus	NE	63	3576368	28	542762	3	3282	G	1	0	1	A1	0	0	0	1	0	0	0	1	0	1	0	1	1	1	1	1	1	1	1	1	1
CHD15820P	JAENRF000000000	Avian	Gallus gallus	NE	104	3758130	27.9	224069	5	3507	G	1	0	1	A1	0	0	0	1	0	0	0	1	0	0	0	1	1	1	1	1	1	1	1	1	0
CHD15829P	JAENRE000000000	Avian	Gallus gallus	NE	115	3692524	28	543070	3	3422	G	1	0	1	A1	0	0	0	1	0	0	0	1	0	1	0	1	1	1	1	1	1	1	1	1	1
CHD15851P	JAENRD000000000	Avian	Gallus gallus	NE	91	3911180	27.8	539823	3	3690	G	1	0	1	A1	0	0	0	1	0	0	0	1	0	1	0	1	1	1	1	1	1	1	1	1	1
CHD15884P	JAENRC000000000	Avian	Gallus gallus	NE	139	3706779	27.9	190757	6	3426	G	1	0	1	A1	0	0	0	1	0	0	0	1	0	0	0	1	1	1	1	1	1	1	1	1	0
CHD16255R	JAENRB000000000	Ruminant	Dairy cow	HBS	28	3291020	28.1	976459	2	2902	A	1	0	0	-	0	0	0	0	0	0	0	1	1	0	0	1	1	1	1	1	1	1	1	1	1
CHD16258R	JAENRA000000000	Ruminant	Dairy cow	HBS	36	3408907	28	890878	2	3068	A	1	0	0	-	0	0	0	0	0	0	0	1	0	0	0	1	1	1	1	1	1	1	1	1	0
CHD16261R	JAENQZ000000000	Ruminant	Dairy cow	HBS	41	3392324	28	245254	5	3050	A	1	0	0	-	0	0	0	0	0	0	0	1	0	0	0	1	1	1	1	1	1	1	1	1	0
CHD16264R	JAENQY000000000	Ruminant	Dairy cow	HBS	27	3291303	28.1	943862	2	2902	A	1	0	0	-	0	0	0	0	0	0	0	1	1	0	0	1	1	1	1	1	1	1	1	1	1
CHD16270R	JAENQX000000000	Ruminant	Dairy cow	HBS	39	3439462	28	390254	3	3079	A	1	0	1	A1-tr	0	0	0	0	0	0	0	1	0	0	0	1	1	1	1	1	1	1	1	1	1
CHD16568R	JAENQW000000000	Ruminant	Dairy cow	HBS	43	3185256	28.1	198145	3	2803	A	1	0	0	-	0	0	0	0	0	0	0	1	0	0	0	1	1	1	1	1	1	1	1	1	1
CHD16570R	JAENQV000000000	Ruminant	Dairy cow	HBS	29	3004686	28.1	256952	4	2669	A	1	0	0	-	0	0	0	0	0	0	0	1	0	0	0	1	1	1	1	1	1	1	0	0	1
CHD16571R	JAENQU000000000	Ruminant	Dairy cow	HBS	30	3242520	28.1	387937	3	2899	A	1	0	1	A1	0	0	0	0	0	0	0	1	0	0	0	1	1	1	1	1	1	1	1	0	0
CHD25834R	JAENQT000000000	Ruminant	Dairy cow	HBS	82	3217679	28.1	151529	6	2896	A	1	0	1	A1-tr	0	0	0	0	0	0	0	1	0	0	0	1	1	1	1	1	1	1	0	1	1
CHD25835R	JAENQS000000000	Ruminant	Dairy cow	HBS	32	3233676	28.1	223452	4	2855	A	1	0	0	-	0	0	0	0	0	0	0	1	0	0	0	1	1	1	1	1	1	1	0	1	0
CHD28124R	JAENQR000000000	Ruminant	Dairy cow	HBS	62	3481336	28	390354	3	3140	A	1	0	1	A1-tr	0	0	0	0	0	0	0	1	0	0	0	1	1	1	1	1	1	1	1	1	1
CHD30661R	JAENQQ000000000	Ruminant	Dairy cow	HBS	26	3309673	28.1	2003397	1	2935	A	1	0	0	-	0	0	0	0	0	0	0	1	0	0	0	1	1	1	1	1	1	1	1	1	1
CHD30677R	JAENQP000000000	Ruminant	Dairy cow	HBS	39	3591469	28	424802	3	3320	A	1	0	0	-	0	0	0	0	0	0	0	1	0	0	0	1	1	1	1	1	1	1	1	1	1
CHD30680R	JAENQO000000000	Ruminant	Dairy cow	HBS	40	3591478	28	424712	3	3320	A	1	0	0	-	0	0	0	0	0	0	0	1	0	0	0	1	1	1	1	1	1	1	1	1	1
CHD30684R	JAENQN000000000	Ruminant	Dairy cow	HBS	40	3456365	28	447492	3	3126	A	1	0	1	A1-tr	0	0	0	0	0	0	0	1	0	0	0	1	1	1	1	1	1	1	0	1	1
CHD30685R	JAENQM000000000	Ruminant	Dairy cow	HBS	41	2727066	28.1	223473	4	2454	A	1	0	1	A1-tr	0	0	0	0	0	0	0	1	0	0	0	1	1	1	1	1	1	1	0	0	1
CHD30686R	JAENQL000000000	Ruminant	Dairy cow	HBS	41	3456245	28	426705	3	3124	A	1	0	1	A1-tr	0	0	0	0	0	0	0	1	0	0	0	1	1	1	1	1	1	1	0	1	1
CHD30688R	JAENQK000000000	Ruminant	Dairy cow	HBS	41	3456555	28	274037	3	3125	A	1	0	1	A1-tr	0	0	0	0	0	0	0	1	0	0	0	1	1	1	1	1	1	1	0	1	1
CHD32500R	JAENQJ000000000	Ruminant	Dairy cow	HBS	24	3263134	28.1	1995922	1	2897	A	1	0	0	-	0	0	0	0	0	0	0	1	0	0	0	1	1	1	1	1	1	1	1	1	0
CHD32502R	JAENQI000000000	Ruminant	Dairy cow	HBS	77	3417921	28.6	175541	4	3013	A	1	0	0	-	0	0	0	0	0	0	0	0	0	0	0	1	1	1	1	1	1	1	1	1	0
CHD3813P	JAENQH000000000	Avian	Gallus gallus	Healthy	30	3260262	28.1	1861069	1	2910	A	1	0	1	A1	0	0	0	0	0	0	0	0	0	0	0	1	1	1	1	1	1	1	1	1	1
CHD3930P	JAENQG000000000	Avian	Gallus gallus	Healthy	63	3588437	27.9	307511	3	3280	G	1	0	1	A1	0	0	0	1	0	0	0	1	0	1	0	1	1	1	1	1	1	1	1	1	1
CHD3958P	JAENQF000000000	Avian	Gallus gallus	Healthy	58	3404989	28	237566	5	3071	A	1	0	1	A1	0	0	0	0	0	0	0	1	0	0	0	1	1	1	1	1	1	1	1	1	0
CHD7032P	JAENQE000000000	Avian	Gallus gallus	NE	88	3673191	27.9	462988	3	3363	G	1	0	1	A1	0	0	0	1	0	0	0	1	0	0	0	1	1	1	1	1	1	1	1	1	1
CHD7036P	JAENQD000000000	Avian	Gallus gallus	NE	89	3672513	27.9	462988	3	3357	G	1	0	1	A1	0	0	0	1	0	0	0	1	0	0	0	1	1	1	1	1	1	1	1	1	1
CHD9216R	JAENQC000000000	Ruminant	Dairy cow	HBS	19	3294314	28.1	499156	2	2914	A	1	0	1	A1-tr	0	0	0	0	0	0	0	1	0	0	0	1	1	1	1	1	1	1	1	1	0
CHD9232R	JAENQB000000000	Ruminant	Dairy cow	HBS	33	3397105	28.1	873724	2	3054	A	1	0	0	-	0	0	0	0	0	0	0	1	0	0	0	1	1	1	1	1	1	1	1	1	1
CHD9628P	JAENQA000000000	Avian	Gallus gallus	NE	113	3681338	27.9	224069	5	3387	G	1	0	1	A1	0	0	0	1	0	0	0	1	0	0	0	1	1	1	1	1	1	1	1	1	0
CHD9634P	JAENPZ000000000	Avian	Gallus gallus	NE	108	3683455	27.9	281264	5	3387	G	1	0	1	A1	0	0	0	1	0	0	0	1	0	0	0	1	1	1	1	1	1	1	1	1	0
CHD9638P	JAENPY000000000	Avian	Gallus gallus	NE	110	3682048	27.9	224069	5	3389	G	1	0	1	A1	0	0	0	1	0	0	0	1	0	0	0	1	1	1	1	1	1	1	1	1	0
CHD9644P	JAENPX000000000	Avian	Gallus gallus	NE	112	3682815	27.9	224069	5	3390	G	1	0	1	A1	0	0	0	1	0	0	0	1	0	0	0	1	1	1	1	1	1	1	1	1	0
CP15	GCF_002018235.1	Avian	Gallus gallus	Sick	5	3378662	28.6	3354441	1	2998	A	1	0	0	-	0	0	0	0	0	0	0	1	0	0	0	1	1	1	1	1	1	1	1	1	1
CP4	GCF_001414595.1	Avian	Gallus gallus	NE	98	3642209	27.8	83876	13	3439	G	1	0	1	A1	0	0	0	1	0	0	0	1	0	1	0	1	1	1	1	1	1	1	1	1	1
Del1	GCF_002012325.1	Avian	Gallus gallus	NE	5	3810896	28.2	3559163	1	3589	G	1	0	1	A1	0	0	0	1	0	0	0	1	0	0	0	1	1	1	1	1	1	1	1	1	1
EHE-NE18	GCF_003203455.1	Avian	Gallus gallus	NE	4	3663932	28.2	3463721	1	3318	G	1	0	1	A1	0	0	0	1	0	0	0	1	0	0	0	1	1	1	1	1	1	1	1	1	1
EHE-NE7	GCF_003181995.1	Avian	Gallus gallus	NE	88	3430497	28	168416	4	3060	G	1	0	1	A1	0	0	0	1	0	0	0	1	0	0	0	1	1	1	1	1	1	1	1	1	0
EUR-NE15	GCF_003181745.1	Avian	Gallus gallus	NE	62	3588449	28	1012488	2	3272	G	1	0	1	A1	0	0	0	1	0	0	0	1	0	0	0	1	1	1	1	1	1	1	1	1	1
F262	GCF_000255475.1	Ruminant	Bovine	Abomastis	14	3468406	28	3333039	1	3140	A	1	0	1	A1-tr	0	0	0	0	0	0	0	1	0	0	0	1	1	1	1	1	1	1	1	1	1
F4969	GCF_000171195.1	Human	Human	Non-food-borne sporadic diarrhoea	74	3510272	28.6	96499	10	3080	F	1	0	0	-	0	0	1	0	0	0	0	1	0	0	0	1	1	1	1	1	1	1	1	1	1
FC2	GCF_003181735.1	Avian	Gallus gallus	NE	81	3486930	28.2	975323	2	3128	G	1	0	1	A1	0	0	0	1	0	0	0	1	0	0	0	1	1	1	1	1	1	1	1	1	1
FORC_003	GCF_001304735.1	Food	Aquarium water	Food poisoning	2	3395109	28.4	3338532	1	2994	A	1	0	1	A1	0	0	0	0	0	0	0	1	0	0	0	1	1	1	1	1	1	0	1	0	0
FORC_025	GCF_001854085.1	Human	Human	Food poisoning	1	3343822	28.5	3343822	1	2986	A	1	0	0	-	0	0	0	0	0	0	0	1	0	0	0	1	1	1	1	1	1	0	1	0	0
GNP-1	GCF_003181705.1	Avian	Gallus gallus	NE	128	3725979	28	242799	3	3434	G	1	0	1	A1	0	0	0	1	0	0	0	1	0	0	0	1	1	1	1	1	1	1	1	1	1
ITX1105-12MP	GCF_003181695.1	Avian	Gallus gallus	NE	252	3651954	28.2	32741	30	3347	G	1	0	1	A1	0	0	0	1	0	0	0	1	0	0	0	1	1	1	1	1	1	1	1	1	1
JFP718	GCF_001949205.1	Canine	Dog	AHDS	56	3652220	28	197638	7	3318	F	1	0	1	A1-tr	0	0	1	0	1	1	1	1	1	0	0	1	1	1	1	1	1	1	1	1	1
JFP727	GCF_001949245.1	Equine	Equine	FNE	47	3624033	28	151112	8	3283	F	1	0	1	A1-tr	0	0	1	0	1	1	0	1	1	0	0	1	1	1	1	1	1	1	1	1	1
JFP728	GCF_001949235.1	Equine	Equine	FNE	85	3579626	28	83659	15	3246	F	1	0	1	A1-tr	0	0	1	0	0	0	0	1	1	0	0	1	1	1	1	1	1	1	1	1	1
JFP771	GCF_001949375.1	Canine	Dog	AHDS	81	3495308	28	118182	10	3176	F	1	0	1	A1-tr	0	0	1	0	0	0	0	1	0	0	0	1	1	1	1	1	1	1	1	0	1
JFP774	GCF_001949215.1	Canine	Dog	AHDS	56	3548595	28	142704	7	3195	F	1	0	1	A1-tr	0	0	1	0	0	0	0	1	1	0	0	1	1	1	1	1	1	1	1	1	1
JFP795	GCF_001949295.1	Canine	Dog	AHDS	67	3578912	28	114607	12	3223	F	1	0	1	A1-tr	0	0	1	0	1	1	0	1	1	0	0	1	1	1	1	1	1	1	1	1	1
JFP796	GCF_001949325.1	Canine	Dog	AHDS	114	3601148	28	75633	17	3263	F	1	0	1	A1-tr	0	0	1	0	1	1	1	1	1	0	0	1	1	1	1	1	1	1	1	1	1
JFP801	GCF_001949305.1	Equine	Equine	FNE	59	3580610	28	143793	8	3244	F	1	0	1	A1-tr	0	0	1	0	1	1	0	1	1	0	0	1	1	1	1	1	1	1	1	1	1
JFP804	GCF_001949315.1	Equine	Equine	FNE	117	3625968	28	71788	15	3263	F	1	0	1	A1-tr	0	0	1	0	1	0	1	1	1	0	0	1	1	1	1	1	1	1	1	1	1
JFP810	GCF_001949385.1	Canine	Dog	AHDS	95	3830406	28	161738	8	3590	F	1	0	1	A1-tr	0	0	1	0	1	1	0	1	1	0	0	1	1	1	1	1	1	1	1	1	1
JFP826	GCF_001949395.1	Canine	Dog	AHDS	70	3660408	28	105999	10	3327	F	1	0	1	A1-tr	0	0	1	0	1	1	1	1	1	0	0	1	1	1	1	1	1	1	1	1	1
JFP828	GCF_001949405.1	Equine	Equine	FNE	54	3564370	28	125860	10	3233	F	1	0	1	A1-tr	0	0	1	0	1	1	0	1	1	0	0	1	1	1	1	1	1	1	1	1	1
JFP829	GCF_001949455.1	Equine	Equine	FNE	108	3639686	28	71458	18	3297	F	1	0	1	A1-tr	0	0	1	0	0	1	1	1	1	0	0	1	1	1	1	1	1	1	1	1	1
JFP833	GCF_001949465.1	Equine	Equine	FNE	96	3521770	27.9	84324	13	3191	A	1	0	0	-	0	0	0	0	1	1	0	1	0	0	0	1	1	1	1	0	1	1	1	0	1
JFP834	GCF_001949485.1	Equine	Equine	FNE	121	3549140	27.9	96309	13	3241	F	1	0	1	A1-tr	0	0	1	0	1	1	0	1	0	0	0	0	1	1	1	1	1	1	1	0	1
JFP836	GCF_001949515.1	Canine	Dog	AHDS	51	3599532	28	163794	7	3264	F	1	0	1	A1-tr	0	0	1	0	1	1	0	1	1	0	0	1	1	1	1	1	1	1	1	1	1
JFP914	GCF_001949535.1	Canine	Dog	AHDS	79	3819232	28	104224	13	3540	F	1	0	1	A1-tr	0	0	1	0	1	1	1	1	1	0	0	1	1	1	1	1	1	1	1	1	1
JFP916	GCF_001949545.1	Canine	Dog	AHDS	67	3660641	28	160443	9	3326	F	1	0	1	A1-tr	0	0	1	0	1	1	1	1	1	0	0	1	1	1	1	1	1	1	1	1	1
JFP921	GCF_001949565.1	Canine	Dog	AHDS	78	3601767	28	100577	12	3256	F	1	0	1	A1-tr	0	0	1	0	1	1	1	1	1	0	0	1	1	1	1	1	1	1	1	1	1
JFP922	GCF_001949595.1	Canine	Dog	AHDS	76	3612099	28	186517	7	3269	F	1	0	1	A1-tr	0	0	1	0	1	1	1	1	1	0	0	1	1	1	1	1	1	1	1	1	1
JFP923	GCF_001949615.1	Canine	Dog	AHDS	48	3589715	28	212576	6	3232	F	1	0	1	A1-tr	0	0	1	0	1	1	1	1	1	0	0	1	1	1	1	1	1	1	1	1	1
JFP941	GCF_001949625.1	Canine	Dog	AHDS	64	3594640	28	109035	11	3271	F	1	0	1	A1-tr	0	0	1	0	1	1	0	1	1	0	0	1	1	1	1	1	1	1	1	1	1
JFP961	GCF_001949635.1	Canine	Dog	AHDS	66	3617219	28	138753	9	3255	F	1	0	1	A1-tr	0	0	1	0	1	1	1	1	1	0	0	1	1	1	1	1	1	1	1	1	1
JFP978	GCF_001949695.1	Equine	Equine	FNE	68	3585277	27.9	106630	12	3315	F	1	0	1	A1-tr	0	0	1	0	1	1	0	1	0	0	0	1	1	1	1	1	1	1	1	0	1
JFP980	GCF_001949715.1	Equine	Equine	FNE	67	3654588	28	108867	11	3321	F	1	0	0	-	0	0	1	0	1	1	1	1	1	0	0	1	1	1	1	1	1	1	1	1	1
JFP981	GCF_001949725.1	Equine	Equine	FNE	68	3580367	27.9	131646	10	3308	F	1	0	1	A1	0	0	1	0	1	1	0	1	0	0	0	1	1	1	1	1	1	1	1	0	1
JFP982	GCF_001949735.1	Equine	Equine	FNE	62	3670557	28	137154	8	3351	F	1	0	1	A1-tr	0	0	1	0	1	1	1	1	1	0	0	1	1	1	1	1	1	1	1	1	1
JFP983	GCF_001949775.1	Equine	Equine	FNE	46	3657522	28	204880	7	3320	F	1	0	0	-	0	0	1	0	1	1	1	1	1	0	0	1	1	1	1	1	1	1	1	1	1
JFP986	GCF_001949805.1	Equine	Equine	FNE	58	3669049	28	158758	9	3346	F	1	0	1	A1-tr	0	0	1	0	1	1	1	1	1	0	0	1	1	1	1	1	1	1	1	1	1
JFP992	GCF_001949795.1	Equine	Equine	FNE	70	3657868	28	174400	8	3318	F	1	0	0	-	0	0	1	0	1	1	1	1	1	0	0	1	1	1	1	1	1	1	1	1	1
JGS1495	GCF_000171135.1	Porcine	Porcine	Diarrhea	84	3661329	28.6	117588	10	3257	C	1	1	1	A1 + C1	0	0	0	0	0	0	0	1	0	1	0	1	1	1	1	1	1	1	1	0	0
JGS1721	GCF_000172455.1	Ruminant	Sheep	Enteritis	221	4045016	28.3	80514	19	3690	D	1	0	0	-	1	0	0	0	0	0	0	1	0	0	0	1	1	1	1	1	1	1	1	1	0
JGS1987	GCF_000171175.1	Ruminant	Bovine	Enteritis	101	4127102	28.1	88895	14	3804	E	1	0	1	A1	0	1	0	0	0	0	0	1	0	0	0	1	1	1	1	1	1	1	1	1	0
JJC	GCF_000512415.1	Environmental	Landfill leachate sludge	–	69	3259329	28.1	98246	9	2906	A	1	0	1	A1	0	0	0	0	0	0	0	0	0	0	0	1	1	1	1	1	1	1	1	1	1
JP55	GCF_001579765.1	Equine	Equine	FNE	6	3571229	28.2	3347300	1	3233	F	1	0	1	A1-tr	0	0	1	0	1	1	0	1	0	0	0	1	1	1	1	1	1	1	1	0	1
JP838	GCF_001579785.1	Canine	Dog	AHDS	5	4070811	27.9	3530414	1	3787	F	1	0	1	A1-tr	0	0	1	0	1	1	0	1	1	0	0	1	1	1	1	1	1	1	1	1	1
JS2202	GCF_006409095.1	Avian	Gallus gallus	NE	392	3308485	28.1	19425	45	2935	G	1	0	1	A1-tr	0	0	0	1	0	0	0	0	0	0	0	1	1	1	1	1	1	1	1	1	1
JS5388	GCF_006454475.1	Avian	Gallus gallus	NE	266	3475673	28	36594	27	3134	G	1	0	1	A1	0	0	0	1	0	0	0	1	0	0	0	1	1	1	1	1	1	1	1	1	1
JXJA17	GCF_003350945.1	Porcine	Porcine	Diarrhea	1	3324072	28.5	3324072	1	2941	A	1	0	0	-	0	0	0	0	0	0	0	1	0	0	0	1	1	1	1	1	1	1	1	0	0
LLY_N11	GCF_002312985.1	Avian	Gallus gallus	Healthy	4	3446916	28.4	3346739	1	3067	A	1	0	1	A1	0	0	0	0	0	0	0	1	0	0	0	1	1	1	1	1	1	0	1	0	0
LLY_Tpel17	GCF_008086935.1	Avian	Gallus gallus	–	53	3486617	28.1	242641	4	3196	A	1	0	1	A1	0	0	0	0	0	0	0	1	0	1	0	1	1	1	1	1	1	0	1	0	0
MGYG-HGUT-02372	GCF_902386435.1	Human	Human	–	1	3343822	28.5	3343822	1	2986	A	1	0	0	-	0	0	0	0	0	0	0	1	0	0	0	1	1	1	1	1	1	1	1	1	1
MJR7757A	GCF_001546355.1	Human	Human	–	228	3590266	27.8	51972	22	3254	A	1	0	0	-	0	0	0	0	0	0	0	0	1	0	0	1	1	1	1	1	1	1	1	1	1
NAG-NE1	GCF_003181675.1	Avian	Gallus gallus	NE	128	3334514	28.1	65981	16	2987	A	1	0	1	A1	0	0	0	0	0	0	0	1	0	0	0	1	1	1	1	1	1	1	1	1	0
NAG-NE31	GCF_003181655.1	Avian	Gallus gallus	NE	116	3469324	28	316465	4	3146	A	1	0	1	A1	0	0	0	0	0	0	0	1	0	0	0	1	1	1	1	1	1	1	1	1	1
NCTC10240	GCF_900461395.1	Avian	Gallus gallus	–	3	2997925	28.3	2932420	1	2635	F	1	0	0	-	0	0	1	0	0	0	0	0	0	0	0	1	1	1	0	1	1	0	1	0	1
NCTC10578	GCF_900447085.1	Unknown	–	–	2	3303290	28.4	3301102	1	2854	A	1	0	0	-	0	0	0	0	0	0	0	0	0	0	0	1	1	1	1	1	1	1	1	1	1
NCTC10613	GCF_900461235.1	Food	Food	–	9	3061691	28.2	2869824	1	2737	F	1	0	0	-	0	0	1	0	0	0	0	0	0	0	0	1	1	1	0	0	0	0	0	0	0
NCTC10614	GCF_900447095.1	Human	Human	–	3	3007013	28.2	2938185	1	2676	F	1	0	0	-	0	0	1	0	0	0	0	0	0	0	0	1	1	1	0	0	0	0	0	0	0
NCTC10719	GCF_900447125.1	Porcine	Porcine		25	3657605	28.2	316707	4	3387	C	1	1	1	C1	0	0	0	0	0	0	0	1	0	1	0	1	1	1	0	1	1	0	1	1	1
NCTC11144	GCF_900447135.1	Food	Food	–	4	3449690	28.3	3258749	1	3066	F	1	0	1	A1	0	0	1	0	0	0	0	1	0	0	0	1	1	1	1	1	1	1	1	1	1
NCTC13170	GCF_900475545.1	Unknown	–	–	1	3291135	28.5	3291135	1	2880	A	1	0	0	-	0	0	0	0	0	0	0	1	0	0	0	1	1	1	1	1	1	1	1	1	0
NCTC2837	GCF_900478015.1	Unknown	–	–	1	3273517	28.4	3273517	1	2868	A	1	0	0	-	0	0	0	0	0	0	0	1	0	0	0	1	1	1	1	1	1	1	1	1	0
NCTC3182	GCF_900447075.1	Ruminant	Sheep	Lesion; disease	4	3645223	28.3	1920761	1	3273	C	1	1	0	-	0	0	0	0	0	0	0	1	0	1	0	1	1	1	1	1	1	1	1	1	0
NCTC8081	GCF_900461295.1	Human	Human	Necrotizing enteritis	12	3580842	28	2910312	1	3334	C	1	1	0	-	0	0	1	0	0	0	0	0	0	0	0	1	1	1	0	1	0	0	1	0	0
NCTC8239	GCF_000171215.1	Human	Human	Food poisoning	55	3324319	28.7	134604	6	2853	A	1	0	0	-	0	0	0	0	0	0	0	1	0	0	0	1	1	1	1	1	1	1	1	1	0
NCTC8359	GCF_900461145.1	Food	Food	–	10	3097952	28.2	2935352	1	2812	F	1	0	0	-	0	0	1	0	0	0	0	0	0	0	0	1	1	1	0	0	0	0	0	0	0
NCTC8449	GCF_900461155.1	Food	Food	–	29	3096490	28.4	172316	6	2786	A	1	0	0	-	0	0	0	0	0	0	0	0	0	0	0	1	1	1	0	0	0	0	1	0	0
NCTC8503	GCF_901482475.1	Unknown	–	–	10	3574234	28.3	798931	2	3192	D	1	0	0	-	1	0	0	0	0	0	0	1	0	0	0	1	1	1	1	1	1	1	1	1	0
NCTC8678	GCF_901523095.1	Human	Human	Food poisoning	4	2983212	28.2	2937420	1	2667	A	1	0	0	-	0	0	0	0	0	0	0	0	0	0	0	1	1	1	0	0	0	0	0	0	0
NCTC8679	GCF_900461135.1	Human	Human	–	3	3056510	28.2	2976781	1	2756	F	1	0	0	-	0	0	1	0	0	0	0	0	0	0	0	1	1	1	0	0	0	0	0	0	0
NCTC8797	GCF_901482515.1	Food	Food	–	3	2992625	28.3	2948187	1	2681	F	1	0	0	-	0	0	1	0	0	0	0	0	0	0	0	1	1	1	0	0	0	0	0	0	0
NCTC8798	GCF_900447105.1	Food	Food	–	14	3084171	28.3	1818682	1	2744	F	1	0	0	-	0	0	1	0	0	0	0	0	0	0	0	1	1	1	0	0	0	0	0	0	0
NCTC9851	GCF_900447035.1	Food	Food	–	3	2990252	28.2	2918342	1	2664	F	1	0	0	-	0	0	1	0	0	0	0	0	0	0	0	1	1	1	0	0	0	0	0	0	0
NM49_B9-7	GCF_004793785.1	Rodent	Mus musculus	Colitis	69	3433771	28	153609	7	3064	A	1	0	0	-	0	0	0	0	0	0	0	1	1	0	0	1	1	1	1	1	1	1	1	1	1
NobL1	GCF_003181955.1	Avian	Gallus gallus	NE	241	3508314	28	32218	33	3223	C	1	1	1	C1	0	0	0	0	0	0	0	1	0	0	0	1	1	1	1	1	1	1	1	0	0
Pennington	GCF_003181615.1	Avian	Gallus gallus	NE	148	3749339	28	242896	4	3462	G	1	0	1	A1	0	0	0	1	0	0	0	1	0	1	0	1	1	1	1	1	1	1	1	1	1
Q041.2	GCF_902459455.1	Human	Human	Healthy	41	3563782	28	452560	2	3219	D	1	0	0	-	1	0	0	0	0	0	0	1	0	0	0	1	1	1	1	1	1	1	1	1	1
Q061.2	GCF_902459435.1	Human	Human	Healthy	15	3438840	28	2192929	1	3097	E	1	0	0	-	0	1	1	0	0	0	0	1	1	0	0	1	1	1	1	1	1	1	1	1	1
Q135.2	GCF_902459425.1	Human	Human	Healthy	20	3518141	28	2217274	1	3196	A	1	0	0	-	0	0	0	0	0	0	0	1	1	0	1	1	1	1	1	1	1	1	1	1	1
SAF-1	GCF_003181595.1	Avian	Gallus gallus	Healthy	93	3300478	28.2	72912	13	2973	A	1	0	0	-	0	0	0	0	0	0	0	1	0	0	0	1	1	1	1	1	1	1	1	1	0
SC4-C13	GCF_003850125.1	Environmental	River water	–	205	3604770	28.1	454710	2	3165	A	1	0	1	A1	0	0	0	0	0	0	0	1	0	0	0	1	1	1	1	1	1	1	1	1	1
SC4-C17	GCF_003849945.1	Environmental	River water	–	205	3514948	28.2	461812	2	3116	A	1	0	1	A1	0	0	0	0	0	0	0	0	0	0	0	1	1	1	1	1	1	1	1	1	1
SC4-C24	GCF_003849925.1	Environmental	River water	–	110	3437837	28.3	356343	2	3050	A	1	0	1	A1	0	0	0	0	0	0	0	1	0	0	0	1	1	1	1	1	1	1	1	1	1
SM101	GCF_000013845.2	Human	Human	Food poisoning	4	2960088	28.2	2897393	1	2658	F	1	0	0	-	0	0	1	0	0	0	0	0	0	0	0	1	1	1	0	0	0	0	0	0	0
SOM-NE34	GCF_003181875.1	Avian	Gallus gallus	NE	2	3418437	28.1	3355569	1	3055	A	1	0	0	-	0	0	0	0	0	0	0	1	0	0	0	1	1	1	1	1	1	1	1	1	0
SOM-NE35	GCF_003181495.1	Avian	Gallus gallus	NE	59	3567592	28.1	933301	2	3216	G	1	0	1	A1	0	0	0	1	0	0	0	1	0	0	0	1	1	1	1	1	1	1	1	1	0
TAM-NE38	GCF_003181505.1	Avian	Gallus gallus	NE	78	3646969	27.9	220686	5	3408	G	1	0	1	A1	0	0	0	1	0	0	0	1	0	1	0	1	1	1	1	1	1	1	1	1	1
TAM-NE40	GCF_003181475.1	Avian	Gallus gallus	NE	78	3645901	27.9	209510	4	3434	G	1	0	1	A1	0	0	0	1	0	0	0	1	0	1	0	1	1	1	1	1	1	1	1	1	1
TAM-NE42	GCF_003181415.1	Avian	Gallus gallus	NE	109	3363281	28.3	67273	14	3031	A	1	0	1	A1	0	0	0	0	0	0	0	1	0	0	0	1	1	1	1	1	1	1	1	1	1
TAM-NE43	GCF_003181455.1	Avian	Gallus gallus	NE	28	3275545	28.1	2130038	1	2904	A	1	0	0	-	0	0	0	0	0	0	0	1	0	0	0	1	1	1	1	1	1	1	1	1	1
TAM-NE46	GCF_003181405.1	Avian	Gallus gallus	NE	216	3677993	28	313809	4	3394	G	1	0	1	A1	0	0	0	1	0	0	0	1	0	1	0	1	1	1	1	1	1	1	1	1	1
TAMU	GCF_009259705.1	Avian	Gallus gallus	NE	318	3524221	28.1	46791	21	3217	A	1	0	1	A1	0	0	0	0	0	0	0	1	0	0	0	1	1	1	1	1	1	1	1	1	1
tumat	GCF_003990265.1	Canine	Mummified puppy	–	131	3127353	28.4	337746	4	2808	A	1	0	0	-	0	0	0	0	0	0	0	1	0	0	0	1	1	1	1	0	0	0	0	0	0
TypeD	GCF_006385425.1	Ruminant	Sheep	–	9	3541437	28.2	3366449	1	3143	D	1	0	1	A1	1	0	0	0	0	0	0	0	1	0	0	1	1	1	1	1	1	1	1	0	1
UDE 95-1372	GCF_003181355.1	Avian	Gallus gallus	NE	124	3644497	28.1	261234	3	3341	G	1	0	1	A1	0	0	0	1	0	0	0	1	0	0	0	1	1	1	1	1	1	1	1	1	1
WAL-14572	GCF_000243175.1	Human	Human	Healthy	20	3466039	28.1	2084089	1	3171	A	1	0	1	A1-tr	0	0	0	0	0	0	0	1	0	0	0	1	1	1	1	1	1	1	1	1	1
Warren	GCF_003181835.1	Avian	Gallus gallus	NE	184	3776328	28.2	53232	19	3480	G	1	0	1	A1	0	0	0	1	0	0	0	1	0	1	0	1	1	1	1	1	1	1	1	1	1
WER-NE36	GCF_003181395.1	Avian	Gallus gallus	NE	156	3411304	28	90861	11	3085	G	1	0	1	A1	0	0	0	1	0	0	0	1	0	0	0	1	1	1	1	1	1	1	1	1	0

## Sheet: Supp. Table 2
Supplementary Table 2. Virulence factor protein sequences and their sources. Protein sequences were used to detect genes in genome annotations with BLASTp.
Gene	Length	NCBI Protein Accession	ATCC 13124 Locus Tag	Protein Translation
ccp	522	WP_110071102.1		MFKKKLSLLMATITIGSVLLGGASIVSAAPRQKHKTVSEKIKEAEKTEGDKKLTVMVYADCDNNLEEYILNDIEEMKEGYKNNPNLNIIVLVDRISGYSNDSKVLGSNFEDTRLYKIGENSAERISGKSEFPEITTTSNYEANMGDANTLKKFIKFCKKNYEADKYMLIMSNHGGGAKDDKDRASTVNKAICWDDSNNKDCLYTGEISDVLTKDESVDVLVFDACLMGNSEVAYQYRPNNGSFEAKTLVASAPVVWGFGYPYDKIFSRLRSTKGDNGEVDSTLGGKEKIFDPSTVTNNELGALFVEEQRDSVNSCRVTDQQLSCYDLSKIEKVKKSVDALARNLSKNNKKDAIESLRGTGKNAPTMHYFKNYDEYEWIEYPYFDLYDLCEKISLSDEFN…
colA	1104	WP_011590092.1	CPF_RS00845	MKKNLKRGELTKLKLVERWSATFTLAAFILFNSSFKVFAADKKIENSNNGQITREINADQISKTELNNEVATDNNRPLGPSIAPSRARNNKIYTFDELNRMNYSDLVELIKTISYENVPDLFNFNDGSYTFFSNRDRVQAIIYGLEDSGRTYTADDDKGIPTLVEFLRAGYYLGFYNKQLSYLNTPQLKNECLPAMKAIQYNSNFRLGTKAQDGVVEALGRLIGNASADPEVINNCIYVLSDFKDNIDKYGSNYSKGNAVFNLMKGIDYYTNSVIYNTKGYDAKNTEFYNRIDPYMERLESLCTIGDKLNNDNAWFVNNALYYTGRMGKFREDPSISQRALERAMKEYPYLSYQYIEAANDLDLNFGGKNSSGNDIDFNKIKADAREKYLPKTYTFDDG…
cpb	336	WP_004456321.1		MKKKFISLVIVSSLLNGCLLSPTLVYANDIGKTTTITRNKTSDGYTIITQNDKQIISYQSVDSSSKNEDGFTASIDARFIDDKYSSEMTTLINLTGFMSSKKEDVIKKYNLHDVTNSTAINFPVRYSISILNESINENVKIVDSIPKNTISQKTVSNTMGYKIGGSIEIEENKPKASIESEYAESSTIEYVQPDFSTIQTDHSTSKASWDTKFTETTRGNYNLKSNNPVYGNEMFMYGRYTNVPATENIIPDYQMSKLITGGLNPNMSVVLTAPNGTEESIIKVKMERERNCYYLNWNGANWVGQVYSRLAFDTPNVDSHIFTFKINWLTHKVTAI
etx	328	WP_003458888.1		MKKNLVKSLAIASAVISIYSIVNIVSPTNVIAKEISNTVSNEMSKKASYDNVDTLIEKGRYNTKYNYLKRMEKYYPNAMAYFDKVTINPQGNDFYINNPKVELDGEPSMNYLEDVYVGKALLTNDTQQEQKLKSQSFTCKNTDTVTATTTHTVGTSIQATAKFTVPFNETGVSLTTSYSFANTNTNTNSKEITHNVPSQDILVPANTTVEVIAYLKKVNVKGNVKLVGQVSGSEWGEIPSYLAFPRDGYKFSLSDTVNKSDLNEDGTININGKGNYSAVMGDELIVKVRNLNTNNVQEYVIPVDKKEKSNDSNIVKYRSLSIKAPGIK
iap	454	WP_003463422.1		MKKVNKSISVFLILYLILTSSFPSYTYAQDLQIASNYITDRAFIERPEDFLKDKENAIQWEKKEAERVEKNLDTLEKEALELYKKDSEQISNYSQTRQYFYDYQIESNPREKEYKNLRNAISKNKIDKPINVYYFESPEKFAFNKEIRTENQNEISLEKFNELKETIQDKLFKQDGFKDVSLYEPGNGDEKPTPLLIHLKLPKNTGMLPYINSNDVKTLIEQDYSIKIDKIVRIVIEGKQYIKAEASIVNSLDFKDDVSKGDLWGKENYSDWSNKLTPNELADVNDYMRGGYTAINNYLISNGPLNNPNPELDSKVNNIENALKLTPIPSNLIVYRRSGPQEFGLTLTSPEYDFNKIENIDAFKEKWEGKVITYPNFISTSIGSVNMSAFAKRKIILRI…
ibp	875	WP_003463384.1		MNIQIKNVFSFLTLTAMISQTLSYNVYAQTTTQNDTNQKEEITNENTLSSNGLMGYYFADEHFKDLELMAPIKNGDLKFEEKKVDKLLTEDNSSIKSIRWTGRIIPSEDGEYILSTDRNDVLMQINAKGDIAKTLKVNMKKGQAYNIRIEIQDKNLGSIDNLSVPKLYWELNGNKTVIPEENLFFRDYSKIDENDPFIPNNNFFDVRFFSAAWEDEDLDTDNDNIPDAYEKNGYTIKDSIAVKWNDSFAEQGYKKYVSSYLESNTAGDPYTDYQKASGSIDKAIKLEARDPLVAAYPVVGVGMENLIISTNEHASSDQGKTVSRATTNSKTDANTVGVSISAGYQNGFTGNITTSYSHTTDNSTAVQDSNGESWNTGLSINKGESAYINANVRYYNTGT…
nagH	1627	WP_011590096.1	CPF_RS00935	MNKNIRKIITSTVLAAMTISVLPSNLVVFATDGITENFYEIYPKPQEISYSGGEFQISDEINIVYDDGIDTYTKKRVDEVLEASNLEATVSNEIVPGKTNFLVGINESGGVVDNYFNKNIPHDESFFDEKMDANIVSVKDGVIGVIAEDTDSAFYGVTTLKHVFNQLEEGNEIKNFRADDYAEVAHRGFIEGYYGNPWSNEDRAELMKFGGDYKLNQYVFAPKDDPYHNSKWRDLYPEEKLSEIKKLAQMGNETKNRYVYALHPFMNNPVRFDTEENYQNDLGVIKAKFTQLLENDVRQFAILADDASAPAQGASMYVKLLTDLTRWLEEQQSTYPDLKTDLMFCPSDYYGNGSSAQLKELNKAEDNVSIVMTGGRIWGEVDENFANNFMNNISTEGHP…
nagJ	1001	WP_003456570.1	CPF_RS07030	MKRKMLKRLLTSAFACMFIANGLITTTVRAVGPKTGEENQVLVPNLNPTPENLEVVGDGFKITSSINLVGEEEADENAVNALREFLTANNIEINSENDPNSTTLIIGEVDDDIPELDEALNGTTAENLKEEGYALVSNDGKIAIEGKDGDGTFYGVQTFKQLVKESNIPEVNITDYPTVSARGIVEGFYGTPWTHQDRLDQIKFYGENKLNTYIYAPKDDPYHREKWREPYPESEMQRMQELINASAENKVDFVFGISPGIDIRFDGDAGEEDFNHLITKAESLYDMGVRSFAIYWDDIQDKSAAKHAQVLNRFNEEFVKAKGDVKPLITVPTEYDTGAMVSNGQPRAYTRIFAETVDPSIEVMWTGPGVVTNEIPLSDAQLISGIYNRNMAVWWNYPV…
nagI	1296	WP_011590415.1	CPF_RS04315	MIKRDFRKKLTMCLASVMALNLGISVSVKADEGLKNEIKNNDITKDISIYPTPKDMTVGNSEFTLEDSVNIVGGDLADTYAFELLKNMLTEFGIKINESEIEGATTIYIGESDDNIEEMENTLEEMNVDTSSISKDEGYVLVTDENTEGNKIVIRGNDETGTFYGVKSLKQLIKKEDNKVILDEVVIKDEPSFKMRAVVEGFYGTPWSQEERLDQIKMYGEYKMNAYIYAPKSDPYHREKWREPYPASELDRMKELIKTANENKVDFVFAISPGLDIKFEGEEGEADFKALINKAETLYDMGVRSFAILWDDIENRSGVQQAEVLNRFNKEFIKNKEGVKPLITVPVEYWGSSMFNGEEVKTYTKEFAETLDKDIEVMWTGNDVIPPNGVSLEDAKKVS…
nagK	1163	WP_011010361.1		MRKKGNKLIEFVSKIMALVMAVTLLSSLPVQNVLANDSKETKGEEYEIYPIPQSIKYDNGTVTLGTDANVVFEEGIDEATKNRLLEVLSIKGINYEESNEIKEDKTNFLIGINNSEGVVDKYFTDNNLANDSHFENHDAHVVSVKGNVIAVLGKNTDSAFYGITSLKAIFNQLEGNELKELLIEDYSDGQWRGFIEGYYGIPWSNENRKDLMKFGGDFKMNSYIFAPKDDQYHSLKWREPYPAEKLAEIKEMVDVGIATKNKFIWTIHPFLKDGMNFGSEESYKADLEKIIAKFEQLYSVGVRQFGVLADDAEGEANNQVKLMEDLEKWRLQKGDVYEFIFVPKVYTKESAGGDVNNEYLKTIGTMPETIDIMWTGDVILGYVTQETFEFFEEAVGRQA…
nagL	1127	WP_003468301.1		MNKKKIKKLIKSALATTCAVSVITTTSVTAFASNSGENSKEEESNKRVEAEVYPVPQSLEHSSIEGMTLEGEVNIVYHGEQEAATSKRLERTLNENNIAFKVSENVEEGKANIIVSSEGDHCDVCSEGKEENSDVLTHKEGYVLKTSNDINEKGNISIIGSDKDGAYYGVLTLSQILEQSNEENKFAEVVVTDYPEIEFRGFIEGFYGVPWSHEDRMNLMKDTSEYKMNTYIYAPKDDPYHRLSWKELYPEQEAKQIAELAKAGAENNFNFCWTIHPGATLQFTDEDFDALINKFEQLYSLGVRQFGVLFDDTDDWRNGQKQAEWINKIDTEFVKAKGDVAPMIVISARYNSAWGPNMDRYFKPFMQTLHDDIQVMWTGHATMSNVSKEVFEWPKVQTG…
netB	322	WP_110003253.1		MKRLKIISITLVLTSVISTSLFSTQTQVFASELNDINKIELKNLSGEIIKENGKEAIKYTSSDTASHKGWKATLSGTFIEDPHSDKKTALLNLEGFIPSDKQIFGSKYYGKMKWPETYRINVKSADVNNNIKIANSIPKNTIDKKDVSNSIGYSIGGNISVEGKTAGAGINASYNVQNTISYEQPDFRTIQRKDDANLASWDIKFVETKDGYNIDSYHAIYGNQLFMKSRLYNNGDKNFTDDRDLSTLISGGFSPNMALALTAPKNAKESVIIVEYQRFDNDYILNWETTQWRGTNKLSSTSEYNEFMFKINWQDHKIEYYL
pfoA	500	WP_003462918.1	CPF_RS00800	MIRFKKTKLIASIAMALCLFSQPVISFSKDITDKNQSIDSGISSLSYNRNEVLASNGDKIESFVPKEGKKAGNKFIVVERQKRSLTTSPVDISIIDSVNDRTYPGALQLADKAFVENRPTILMVKRKPININIDLPGLKGENSIKVDDPTYGKVSGAIDELVSKWNEKYSSTHTLPARTQYSESMVYSKSQISSALNVNAKVLENSLGVDFNAVANNEKKVMILAYKQIFYTVSADLPKNPSDLFDDSVTFNDLKQKGVSNEAPPLMVSNVAYGRTIYVKLETTSSSKDVQAAFKALIKNTDIKNSQQYKDIYENSSFTAVVLGGDAQEHNKVVTKDFDEIRKVIKDNATFSTKNPAYPISYTSVFLKDNSVAAVHNKTDYIETTSTEYSKGKINLDHS…
plc	398	WP_011590041.1	CPF_RS00225	MKRKICKALICAALATSLWAGASTKVYAWDGKIDGTGTHAMIVTQGVSILENDLSKNEPESVRKNLEILKENMHELQLGSTYPDYDKNAYDLYQDHFWDPDTDNNFSKDNSWYLAYSIPDTGESQIRKFSALARYEWQRGNYKQATFYLGEAMHYFGDIDTPYHPANVTAVDSAGHVKFETFAEERKEQYKINTAGCKTNEAFYTDILKNKDFNAWSKEYARGFAKTGKSIYYSHASMSHSWDDWDYAAKVTLANSQKGTAGYIYRFLHDVSEGNDPSVGKNVKELVAYISTSGEKDAGTDDYMYFGIKTKDGKTQEWEMDNPGNDFMTGSKDTYTFKLKDENLKIDDIQNMWIRKRKYTAFSDAYKPENIKIIANGKVVVDKDINEWISGNSTYNIK
nanH	284	WP_011590492.1	CPF_RS04855	MYNKNNTFEKNLDISHKPEPLILFNKDNNIWNSKYFRIPNIQLLNDGTILTFSDIRYNGPDDHAYIDIASARSTDFGKTWSYDIAMKNNRIDSTYSRVMDSTTVITNTGRIILIAGSWNTNGNWAMTTSTRRSDWSVQMIYSDDNGLTWSNKIDLTKDSSKVKNQPSNTIGWLGGVGSGIVMDDGTIVMPAQISLRENNENNYYSLIIYSKDNGETWTMGNKVPNSNTSENMVIELDGALIMSTRYDYSGYRAAYISHDLGTTWEIYEPLNGKVLTGKGSGCQGSFIKATTSNGHRIGLISAPKNTKGEYIRDNIAVYMIDFDDLSKGVQEICIPYPEDGNKLGGGYSCLSFKNGHLGIVYEANGNIEYQDLTPYYSLINKQ
nanI	694	WP_011590331.1	CPF_RS03585	MNYKGITLILTAAMVISGGNYVLVKGSTLDSGKNNSGYEIKVNNSENLSSLGEYKDINLESSNASNITYDLEKYKNLDEGTIVVRFNSKDSKIQSLLGISNSKTKNGYFNFYVTNSRVGFELRNQKNEGNTQNGTENLVHMYKDVALNDGDNTVALKIEKNKGYKLFLNGKMIKEVKDTNTKFLNNIENLDSAFIGKTNRYGQSNEYNFKGNIGFMNIYNEPLGDDYLLSKTGETKAKEEVLVEGAVKTEPVDLFHPGFLNSSNYRIPALFKTKEGTLIASIDARRQGGADAPNNDIDTAVRRSEDGGKTWDEGQIIMDYPDKSSVIDTTLIQDDETGRIFLLVTHFPSKYGFWNAGLGSGFKNIDGKEYLCLYDSSGKEFTVRENVVYDKDGNKTEYT…
nanJ	1173	WP_011590241.1	CPF_RS02660	MKSKKIIATLVASLVISNMGGYLVKANPNVNHKAVIIEDRQAIIETAIPQSEMTASATSEEGQDPASSAIDGNTNTMWHTKWNGSDALPQSLSVNLGSSRKVSSIAITPRTSGNNGFITKYEIHAINNGVEALVAEGTWEENNLVKTVTFDSPIDAEEIKITAIQGVGGFASIAELNVYEIKGEVDEIANYGNLKITKEEERVNITGDLEKFSSLEEGTIVTRFNMNDTSIQSLIGLSDGNKANNYFSLYVSGGKVGYELRRQEGNGDFNVHHSADVTFNRGINTLALKIEKGIGAKIFLNGSLVKTVSDPNIKFLNAINLNSGFIGKTDRANGYNEYLFRGNIDFMNIYDKPVSDNYLLRKTGETKAPLEDSLLPDDVYKTQPVELFYPGYLESRGYR…
tpeL	1651	BAF46125.1		MGLMSKEQLIILAKNSSPKEGEYKKILELLDEYNLLNNSVEKNSIDLYLKLNELSKSIDIYLKKYKNSKRNNALYQLKSDLTKEVIEIKDTNLKPLEKNIHFVWVGGMINNISIDYINQWKDINSDYETIIWYDSEALLVNILKKAIIDSSNKEVLTKYESVLNDNSFDSNKFYRERMEVIFRKQKEFNNYYNTNDNYTKSLNDVIKVYLIEKYLKTDEELEKYINESKEVFKANGAKDIREYDILDDVELKSIYEQELLMRFNLASASDIIRVIVLNKLGGIYLDVDVLPGIKKHIFKDINKPTNISENKWQMIQLETIMKYKQYIKGYTENSFKNLPSDLQEMLQEKVVEKNLKSDIFQRLGDIFISELDTKIAFMFGKIANQVLISKKNSYSLNLI…
alv	525	WP_124041341.1		MSGIVGISILSPVNTFASSLNEYDNITILNNAKNVVKSSQSSSNATNQEGINSGILGLKYNRNQVLAVNGDTIQSFVPREGKNAGEKFIVVERKKKSLTTAPVDISIVDSVNDRTYPGALQLADEAFVDNRPTLLMVKRKPINLSIDLPGLKGENTVTVDNPTYGNVSGAIDGLVSKWNEKYSSTHTLPARTQYSESMVYSKSQIASALNVNSKVLENSLGIDFNAVANNEKKVMVLAYKQIFYTVSAALPNNPSDIFDDSVTFKELQQKGVSNEAPPLMVSNVAYGRTIYVKLETTSNSKDVQAAFKALIKNTDIKNSQQYKDIYESSSFTAVVLGGDAQEHNKVVTKDFDEIRKVIKDNATYSTKNPAYPISYTSVFLKDNSVAAVHNKTDYIETTS…
cpe	319	WP_003470007.1		MLSNNLNPMVFENAKEVFLISEDLKTPINITNSNSNLSDGLYVIDKGDGWILGEPSVVSSQILNPNETGTFSQSLTKSKEVSINVNFSVGFTSEFIQASVEYGFGITIGEQNTIERSVSTTAGPNEYVYYKVYATYRKYQAIRISHGNISDDGSIYKLTGIWLSKTSADSLGNIDQGSLIETGERCVLTVPSTDIEKEILDLAAATERLNLTDALNSNPAGNLYDWRSSNSYPWTQKLNLHLTITATGQKYRILASKIVDFNIYSNNFNNLVKLEQSLGDGVKDHYVDISLDAGQYVLVMKANSSYSGNYPYSILFQKF
netE	322	WP_061416196.1		MKRLKIMSTSLALASIVSTSIFSTQTQVFASELGNTKKIELKNQNGEIIKEDGKEAIKYTSIDTSSCKGLKATLSGTFVEDQYSDKKTALLNLDGFIPSGKKVSGSTYYGKMKWPEVYRISIESADTANKVKIANSIPKNTIDKKEVSNSIGYSIGGNISVEGKSGSAGINASYSVQNTISYEQPDFRTIQRKDEEKLASWDIKFVETKDGYNLDSYHGIYGNQLFMKSRLYNNGYENFTDDRDLSTLISGGFSPNMAVALTAPKDAKESMITVTYKRFDDEYTLNWETTQWRGSNKRSTACEYTEFMFKINWENHTIERFL
netF	305	WP_061416173.1		MKKTICTGITIFSLLLGNITQVKANSFPESIINSKGKQAEVYTSSDASERDGIKTSLSASFIEDPNSNNLTALVSLKGFIPSGLIKTGTYYSANMYWPSKYNINIETTDEKNNVKILESIPSNTIETVRVTESMGYSIGGNVSVSKKSSSVGANAGFNVQRSVQYEQPDFKTIQKSDGIRKASWNIVFNKTKDGYDQNSYHALYGNQLFMKSRLHNTGAKNLVEDKDLSPLISGGFTPNMVIALKAPKGTKKSMINLNYNLYQDLYTLEWYKTQWWGENRVAKEPYYTYQTYELDWENHTVEFIY
netG	306	WP_075809491.1		MRRLFCSGLVALTLITGNISYVRAATLPEIIESNGKKAELYTSSDANDTNDVKTSISASFIEDEHDSNLTALINLKGFIPSKLIKTGDYYHGRMDWPSKYRISVLSVDYNDNEEVKIIESIPSNKIETIQVSESIGYTVGGEISANKESASGGLNANYSVQRSISYEQPDFKTVKKSDSTKAASWDVVFNCNKDGYDRNSHHPFYGNQLFMKSRLYNTGINNLTDNKDLSTLISGGFSPNMAVALKAPKGTKKSQLILSYQTYHDLYKLDWTGTEWWGSNHQAKTPTYATHAYEIDWENHKVTFKY
becB	799	WP_024269834.1		MINNTFFMGYYFSDSDFDNLLFMSPTEGNILSYSKDIVEDLFNKNSTFIQSIRWLGKIKVDIDGIYEFLINPDTLIELDKTILNSTSNKLKLKKDIFYNIRIEQKLENKTLLKDFVPKMFQINLLSNSNFKTSNKHQIYSPNFSKTDEITFIPNESLFGSKLKIEVKKDTDNDNIQDDWELNGYTIKDKVAAKWKDEYANLGYKKFVSNPFNSHTANDPYTDYEKAAMDYDQSILQVAQDPMVAAYPVVGVKMEKLILSKNQISSTEQGKTISRATSNSSTSSITSSISTNIGFNPEGISGGVTTEFSNTHETSNTVTNETGETWSEGLQINIGESAYLNANIRYYNSGSAPIYDVQPTTNLVLDNDTINTILAGPNQLANVLQADKVYPAPNLNPIAM…
becA	419	WP_024269835.1		MLDDNRPMDFAKDKNSATLWAKKRKQVWLNNLSKAESTSINNYIKNSSEINSYSIKKKFALDNYEGIETLNEDLKNISTAVKKSMLTKPLYVYYYEANDKFGFNQNLESSLDSNIIDEEAINNFAKKISDTNFIQDGFKDVTMTEPDINSKLPILVHLKLPTNTPAASYGNDEENLRVLIDQGYSLKATGLSIVTIKGKQYAKVDADLIKQLNFENDVISASQWGEENYAPWLKELTSNELRDINNYLGGGYTAINKYLLDGTIGENTSKEDLEEKISNISSALKKRKIPEDIITYRRMGPNEFGLDLNSPDYDFNKVENVSKFKEKWLGKTIPVKTFISTTVLSNNISAFAKRKLILRLHLPNGSNAAYVSVAEGYKNEYEVLIDHGYSYKIDNITEY…
cpb2-consensus	265	AAC27654.1		MKKIISKFTVIFMFSCFLIVGAISPMKASAKEIDAYRKVMENYLNALKNYDINTVVNISEDERVNNVEQYREMLEDFKYDPNQQLKSFEILNSQKSDNKEIFNVKTEFLNGAIYDMEFTVSSKDGKLIVSDMERTKVENEGKYILTPSFRTQVCTWDDELAQAIGGVYPQTYSDRFTYYADNILLNFRQYATSGSRDLKVEYSVVDHWMWKDDVKASQMVYGQNPDSARQIRLYIEKGQSFYKYRIRIKNFTPASIRVFGEGYCA
cpb2-atypical	265	WP_096517132.1		MKKLIVKSTMMLLFSCLLCLGIQLPNTVKANEMNKYQSVMVQYLEAFKNYDIDTIVDISKDSRAVTKEEYKNMLMEFKYDPNQKLKSYEITGSRKIDNGEIFSVKTEFLNGAIYNMEFTVSYIDNKLMVSNMNRISIVNEGKCIPTPSFRTQVCTWDDELSQYIGDAVSFTRSSKFQYSSNTITLNFRQYATSGSRSLKVKYSVVDHWMWGDDIRASQWVYGENPDYARQIKLYLGSGETFKNYRIKVENYTPASIKVFGEGYCY

## Sheet: Supp. Table 3
Supplementary Table 3. Sequencing method and supplementary results. Three methods were used for library preparation and sequencing: method A, method B, or method C. For method A, shotgun libraries were prepared with Nextera Flex kits (Illumina, San Diego, CA) and sequenced for 251 cycles from each end on a MiSeq using a MiSeq 500-cycle sequencing kit v2 (Illumina). For method B, shotgun libraries…
Strain	Sequencing method	Paired reads	Fold-coverage
CHD10455P	B	683013	106
CHD10460P	B	1008277	153
CHD10463P	B	891459	151
CHD10480P	B	1079569	166
CHD10481P	B	1360423	228
CHD10486P	B	949080	156
CHD12845P	B	889980	137
CHD15809P	B	769725	119
CHD15813P	B	1011365	154
CHD15820P	B	1203906	179
CHD15829P	B	932302	144
CHD15851P	B	907788	130
CHD15884P	B	199762	30
CHD16255R	C	1292017	116
CHD16258R	C	448559	37
CHD16261R	C	358160	29
CHD16264R	C	1363608	122
CHD16270R	C	1101332	94
CHD16568R	C	582701	48
CHD16570R	C	359175	31
CHD16571R	C	1596173	146
CHD25834R	C	439290	23
CHD25835R	C	1065727	97
CHD28124R	C	592276	33
CHD30661R	C	1248936	111
CHD30677R	C	1259683	104
CHD30680R	C	1472482	121
CHD30684R	C	1473108	126
CHD30685R	C	293009	26
CHD30686R	C	1265017	107
CHD30688R	C	1150729	98
CHD32500R	C	1107920	100
CHD32502R	C	722283	55
CHD3813P	A	1796978	263
CHD3930P	A	1820052	242
CHD3958P	A	2166620	304
CHD7032P	B	487452	75
CHD7036P	B	387002	58
CHD9216R	A	3020472	433
CHD9232R	A	2979835	419
CHD9628P	B	865383	133
CHD9634P	B	1113943	172
CHD9638P	B	1185713	182
CHD9644P	B	924228	142

## Sheet: Supp. Table 4
Supplemental Table 4: Evaluation of Beta2 toxin primer sets. Using in silico PCR, primers were evaluated on their ability to detect a reference sequence from each Beta2 toxin type. The percent of targets detected by each primer set are shown. w indicates the primers bind weakly (2-3 mismatches per primer set)
Primers	Primer Sequences	Reference	C1 (n=3)	C2 (n=2)	C2-tr (n=1)	N1 (n=1)	A1 (n=64)	A1-tr (n=39)
P385	GGATATCTTAAATTTAGCACAG	(Gibert et al., 1997)	100	0	0	0	0	0
P393	TTTTTTAAGCTCAATTTTTACTGG
cpb2_F	AGATTTTAAATATGATCCTAACC	(Garmory et al., 2000)	100	100 (w)a	100 (w)	0	0	0
cpb2_R	CAATACCCTTCACCAAATACTC
1F	AAACTGAATTTTTAAATGGTGC	(Waters et al., 2003)	100	0	0	0	0	0
2R	TCCACATCCAATGATCTACAA
CPB2CONF	CAATTGGGGGAGTTTATCCACAA	(Jost et al., 2005)	100	100 (w)	100 (w)	0	100 (w)	26 (w)
CPB2ATYPF	ATTATGTTTAGGAATACAGTTA
CPB2R	CAATACCCTTCACCAAATACTC
CON-F	CAATTGGGGGAGTTTATCCACAA	(Kircanski et al., 2012)	0	0	0	0	100	100
CON-R	CAATACCCTTCACCAAATACTC
ATYP-F	AATGGTGCTATATACAATATGG	(Kircanski et al., 2012)	100	100 (w)	100 (w)	0	0	0
